# Supplementary material for: Transcriptomic (DNA Microarray) and Metabolome (LC-TOF-MS) Analyses of the Liver in High-Fat Diet Mice after Intranasal Administration of GALP (Galanin-like Peptide)
Source: Int J Mol Sci. 2023 Oct 31;24(21):15825. doi: 10.3390/ijms242115825 (PMC10648535; doi:10.3390/ijms242115825)
Supplement: Supplementary file 1 [file ijms-24-15825-s001.zip]

Archive with 1 entries (1 files):
- ijms-2646469-supplementary.xlsx
