# Supplementary material for: Transcriptomic (DNA Microarray) and Metabolome (LC-TOF-MS) Analyses of the Liver in High-Fat Diet Mice after Intranasal Administration of GALP (Galanin-like Peptide)
Source: Int J Mol Sci. 2023 Oct 31;24(21):15825. doi: 10.3390/ijms242115825 (PMC10648535; doi:10.3390/ijms242115825)
Supplement: Supplementary file 1 [file ijms-24-15825-s001.zip › ijms-2646469-supplementary.xlsx]

## Sheet: Suppl Table S1
Suplementary Table S1. Liquid chromatography/time-of-flight/mass spectrometry (LC-TOFMS) identified list of metabolites in lipid metabolomics analysis in the livers of diet-induced obesity (DIO) mice administered GALP.
ID	HMT DB †			m/z	MT/RT	Relative Area		Comparative Analysis
	Compound name	PubChem CID	HMDB ID			Control	GALP	Ratio ¶
								GALP vs Control
P_0057	Coenzyme Q10	5281915	HMDB0001072	863.682	19.5351	N.D.	0.000110186	1<
P_0043	Hydroxyprogesterone caproate	169870		429.299	12.4579	N.D.	0.000113156	1<
P_0010	Oleoyl ethanolamide AEA(18:1)	5283454 0	HMDB0002088	326.304	14.041	0.000170719	0.00057621	3.37521
P_0052	1,2-Dipalmitoyl-glycero-3-phosphoethanolamine	445468	HMDB0008923	692.531	16.9354	0.000274933	0.000609389	2.2165
P_0023	AC(14:0)-1			372.311	10.8522	5.56187e-05	0.000121414	2.18297
N_0031	Erucic acid	5281116	HMDB0002068	337.312	15.9258	3.75285e-05	7.46795e-05	1.98994
N_0037	Deoxycholic acid	222528	HMDB0000626	391.284	12.1657	1.8365e-05	3.38575e-05	1.84359
P_0028	5α-Cholestan-3-one-2	92128	HMDB0000871	387.364	16.4354	0.000134623	0.00023189	1.72252
N_0047	Taurocholic acid	46783527	HMDB0000036		11.6991	0.0349791	0.0595582	1.70268
N_0046	Taurochenodeoxycholic acid	387316	HMDB0000951	498.287	12.5767	0.00469411	0.00775618	1.65232
N_0012	Linolenic acid	5280934	HMDB0001388	277.221	14.0096	3.02581e-05	4.75557e-05	1.57167
P_0042	AC(18:0)-2			428.377	12.3688	0.000228023	0.000346059	1.51765
P_0025	2-Arachidonoylglycerol	5282280	HMDB0004666	379.286	13.7132	0.00127347	0.00192111	1.50856
N_0020	FA(20:3)			305.251	14.7761	6.65258e-05	9.49227e-05	1.42685
N_0040	Glycocholic acid	10140	HMDB0000138	464.303	10.4217	9.47878e-05	0.000135115	1.42545
P_0033	Cycloartenol Lanosterol	92110 246983	HMDB0036591 HMDB0001251	409.383	16.3687	0.000686947	0.000973849	1.41765
P_0017	7-Dehydrocholesterol	439423	HMDB0000032	367.336	16.2576	0.000414261	0.000585048	1.41227
P_0054	Sphingomyelin(d18:1/16:0)-3	5283590	HMDB0010169	703.579	16.3076	0.000492422	0.00069335	1.40804
P_0027	AC(15:0)			386.324	11.3355	0.000171772	0.000241307	1.40481
N_0039	Cholic acid	221493	HMDB0000619	407.28	11.0937	0.000212395	0.000297585	1.40109
N_0032	Behenic acid	8215	HMDB0000944	339.325	16.3979	6.57693e-06	9.16713e-06	1.39383
N_0017	cis-5,8,11,14,17-Eicosapentaenoic acid	446284	HMDB0001999	301.217	13.9097	4.12897e-05	5.71424e-05	1.38394
N_0002	FA(14:3)			221.155	12.5434	0.00276832	0.00377998	1.36544
P_0026	Campesterol	173183	HMDB0002869	383.366	16.3965	0.000505554	0.000670676	1.32661
N_0014	Oleic acid	445639	HMDB0000207	281.249	14.865	0.00358218	0.00472711	1.31962
N_0013	Linoleic acid	5280450	HMDB0000673	279.232	14.404	0.00059661	0.000782562	1.31168
P_0044	α-Tocopherol	14985	HMDB0001893	431.387	16.4187	0.0237693	0.0307699	1.29452
N_0018	Arachidonic acid	444899	HMDB0001043	303.235	14.3373	0.000802849	0.00102258	1.2737
N_0044	Taurodeoxycholic acid	92042745	HMDB0000896	498.287	12.8877	0.00709177	0.00888892	1.25341
N_0028	FA(22:5)-3			329.249	14.6262	0.00013946	0.000174511	1.25133
N_0022	cis-11-Eicosenoic acid	5282768	HMDB0002231	309.282	15.4315	0.000218615	0.000272937	1.24848
P_0011	Stearoyl ethanolamide	27902	HMDB0013078	328.321	14.6132	0.000632312	0.000787164	1.2449
P_0019	Cholesterol	5997	HMDB0000067	369.351	16.2576	0.125026	0.155352	1.24256
N_0029	FA(22:4)			331.266	14.8372	0.000179027	0.000215815	1.20549
P_0021	AC(14:1)-2			370.294	10.4022	0.000842146	0.0010013	1.18899
N_0045	Tauroursodeoxycholic acid	12443252	HMDB0000874	498.287	11.4992	0.0077445	0.00920631	1.18875
P_0007	Sphinganine	91486	HMDB0000269	302.308	11.38	0.00660922	0.00783085	1.18484
P_0014	AC(12:0)			344.28	10.1022	0.00149742	0.00173291	1.15726
N_0027	FA(22:5)-2			329.248	14.454	6.91944e-05	7.94833e-05	1.1487
P_0002	β-Estradiol 17α-Estradiol	5757 68570	HMDB0000151 HMDB0000429	273.191	10.03	0.000424233	0.000486671	1.14718
P_0029	5α-Cholestan-3-one-1	92128	HMDB0000871	387.366	16.2576	0.000769462	0.000873226	1.13485
P_0020	AC(14:1)-1			370.293	10.4911	0.00238936	0.00271081	1.13454
N_0019	cis-8,11,14-Eicosatrienoic acid	5280581	HMDB0002925	305.251	14.6262	0.000104559	0.000116089	1.11028
P_0004	Palmitoylethanolamide-1	4671	HMDB0002100	300.288	13.8855	0.00125269	0.00138351	1.10444
P_0005	Sphingosine	5280335	HMDB0000252	300.288	11.1856	0.0303512	0.0329173	1.08455
N_0025	cis-4,7,10,13,16,19-Docosahexaenoic acid	445580	HMDB0002183	327.232	14.2429	0.0014203	0.00153949	1.08392
P_0037	AC(17:0)-2			414.359	12.0911	0.00054453	0.000585918	1.07601
N_0034	FA(24:4)			359.295	15.2982	2.70642e-05	2.8781e-05	1.06343
P_0056	Sphingomyelin(d18:1/18:0)	5283588	HMDB0001348	731.623	16.7743	0.000116434	0.000123298	1.05895
N_0021	cis-11,14-Eicosadienoic acid	6439848	HMDB0005060	307.264	15.0316	0.00012057	0.000127438	1.05696
P_0003	4-Androstene-3,17-dione	6128	HMDB0000053	287.203	10.0245	0.00026447	0.000271081	1.025
N_0006	Palmitoleic acid	445638	HMDB0003229	253.219	14.1985	0.000182662	0.000186992	1.02371
P_0053	Sphingomyelin(d18:1/16:0)-1	5283590	HMDB0010169	703.571	16.1354	0.000191856	0.000195596	1.01949
P_0022	AC(14:0)-2			372.313	10.9356	0.00520316	0.00523385	1.0059
P_0032	Palmitoylcarnitine	11953816	HMDB0000222	400.344	11.7244	0.0514492	0.0510356	0.991961
P_0013	AC(12:1)			342.262	9.59114	0.000763493	0.000755144	0.989065
P_0039	AC(18:2)			424.344	11.4244	0.0137331	0.0135656	0.9878
P_0031	AC(16:1)			398.328	11.1911	0.016754	0.0164792	0.983599
N_0026	FA(22:5)-1			329.239	14.2374	5.18591e-05	4.88144e-05	0.941289
P_0036	AC(17:0)-1			414.359	12.0077	0.000552395	0.000512895	0.928494
N_0007	Palmitic acid	985	HMDB0000220	255.233	14.7761	0.00575654	0.00525731	0.913276
P_0018	AC(14:2)			368.28	10.0078	0.000406677	0.0003704	0.910798
P_0034	AC(17:1)-1			412.341	11.5244	0.000810896	0.000738555	0.910789
N_0033	FA(24:5)			357.281	15.0372	7.21362e-05	6.54704e-05	0.907595
P_0051	LPC(24:0)	24779481	HMDB0010405	608.458	15.9854	0.00107466	0.000967691	0.90046
P_0030	AC(16:2)			396.313	10.7189	0.00082157	0.000739207	0.899749
N_0024	15(S)-HETE	5280724	HMDB0003876	319.227	12.8266	2.36602e-05	2.12711e-05	0.899025
N_0042	Taurolithocholic acid	439763	HMDB0000722	482.295	13.5709	0.000243788	0.000217179	0.890852
N_0041	Cholesterol sulfate	65076	HMDB0000653	465.304	16.9756	0.00284361	0.00248874	0.875203
P_0045	AC(20:1)			454.39	12.5577	0.0444044	0.0386272	0.869897
P_0015	Cortexolone Corticosterone 21-Deoxycortisol	440707 5753 92827	HMDB0000015 HMDB0001547 HMDB0004030	347.222	9.20227	0.00296493	0.00255448	0.861566
P_0041	AC(18:0)-1			428.375	12.4577	0.0388356	0.0334121	0.860348
P_0040	AC(18:1)			426.36	11.8911	0.148533	0.127676	0.859583
P_0046	AC(20:0)-2			456.403	13.1577	0.00551812	0.00473508	0.858097
N_0015	Stearic acid	5281	HMDB0000827	283.264	15.3982	0.00870087	0.00725595	0.833935
P_0035	AC(17:1)-2			412.34	11.3633	0.000243402	0.000201029	0.825913
N_0035	FA(24:0)			367.357	16.8256	2.35971e-05	1.9488e-05	0.825864
N_0043	Asiatic acid	119034		487.339	11.8991	0.000315042	0.000256952	0.815613
P_0055	Sphingomyelin(d18:1/16:0)-2	5283590	HMDB0010169	703.592	16.4354	0.000362435	0.000294553	0.812706
N_0005	Pentadecanoic acid	13849	HMDB0000826	241.217	14.4207	4.27606e-05	3.47385e-05	0.812396
P_0009	Phytosphingosine	122121	HMDB0004610	318.3	11.1022	0.00162636	0.00131281	0.807209
P_0012	Prostaglandin B2	5280881	HMDB0004236	335.227	10.8078	0.000489754	0.000383585	0.78322
N_0016	Ricinoleic acid	643684	HMDB0034297	297.243	12.7711	0.000180855	0.000141367	0.781656
N_0036	LPA(14:0)			381.206	14.9039	0.000147844	0.000114033	0.771304
N_0030	FA(22:3)			333.285	15.2427	5.25945e-05	3.87243e-05	0.73628
P_0049	α-Tocopherol acetate	86472	HMDB0034227	490.426	16.6687	0.000596216	0.000432991	0.726232
N_0011	Heptadecanoic acid-2 FA(17:0)-2	10465 0	HMDB0002259	269.25	15.1038	0.000111955	7.5162e-05	0.671359
P_0038	γ-Tocopherol	92729	HMDB0001492	417.368	16.2076	0.000330271	0.000221096	0.669436
P_0050	Zeaxanthin	5280899	HMDB0002789	569.424	14.9465	7.35263e-05	4.91162e-05	0.66801
N_0023	Arachidic acid	10467	HMDB0002212	311.293	15.9258	5.14388e-05	3.37736e-05	0.656578
P_0006	Palmitoylethanolamide-2	4671	HMDB0002100	300.298	13.7966	0.000441087	0.000274269	0.621801
P_0048	AC(22:0)			484.433	13.8244	0.000273037	0.000166401	0.609445
P_0016	AC(13:1)			356.282	10.0245	0.000257939	0.00015213	0.589791
N_0003	Myristic acid	11005	HMDB0000806	227.201	14.043	0.000128744	7.59172e-05	0.589675
P_0008	AC(10:0)			316.248	9.09672	0.00194237	0.00109592	0.564215
N_0001	FA(12:0)			199.172	13.1877	5.29307e-05	2.64105e-05	0.498964
N_0010	Heptadecanoic acid-1 FA(17:0)-1	10465 0	HMDB0002259	269.248	14.9816	8.70131e-05	4.18919e-05	0.481443
N_0004	FA(15:0)			241.216	14.2929	3.22333e-05	1.44744e-05	0.449052
N_0008	FA(17:1)-1			267.233	14.5151	4.5072e-05	1.77469e-05	0.393745
P_0024	Riboflavin	493570	HMDB0000244	377.147	6.00794	0.000138906	3.13678e-05	0.225819
P_0047	AC(20:0)-1			456.402	13.0686	9.67709e-05	N.D.	<1
N_0009	FA(17:1)-2			267.234	14.6318	3.45657e-05	N.D.	<1
P_0001	Flavanone	10251		225.091	10.7908	0.0003736	N.D.	<1
N_0038	Ursodeoxycholic acid	31401	HMDB0000946	391.293	11.0551	1.60326e-05	N.D.	<1
FA indicates fatty acid, AC indicates acylcarnitine, and the numbers in parentheses indicate the number of carbons and double bonds.
ID consists of the initial letter and serial number of the measurement mode, where P indicates positive mode and N indicates negative mode.
N.D.: Not Detected. Analyzed, but below detection limit.
N.A.: Not Available. Subject to calculation, but calculation was not possible due to lack of data.
† Shown are candidate compounds obtained by matching the m/z of detected peaks and MT or RT to the HMT database.
¶ The ratio of detection means between the two groups is calculated with the latter as the denominator.
